# Supplementary material for: Identification of WT161 as a Potent Agent for the Treatment of Colitis by Targeting the Nucleotide-Binding Domain-Like Receptor Family Pyrin Domain Containing 3 Inflammasome
Source: Front Pharmacol. 2022 Mar 7;13:780179. doi: 10.3389/fphar.2022.780179 (PMC8940270; doi:10.3389/fphar.2022.780179)
Supplement: Supplementary file 2 [file DataSheet1.xlsx]

## Sheet: Fig 1
Supporting material of figure 1
	Fig 1A
		Body Weight %
		day1	day2	day3	day4	day5	day6	day7	day8	day9	day10
	DMSO+H2O	100	100.448	100.897	100	100.448	101.345	102.242	102.691	103.587	104.484
		100	99.5475	100.905	101.357	102.262	102.262	103.62	103.62	105.882	106.335
		100	101.376	102.294	102.752	102.752	103.211	103.211	104.587	105.963	106.422
		100	98.6607	100	100.446	100.446	100.893	101.339	101.786	103.571	104.911
		100	99.1031	99.5516	100.897	100.897	101.345	102.242	101.794	104.036	105.83
	DMSO+DSS	100	100.939	98.5915	99.5305	98.5915	97.6526	95.3052	84.0376	82.1596	76.9953
		100	102.392	102.392	102.392	101.914	99.5215	94.2584	91.866	88.9952	83.2536
		100	101.422	102.844	101.422	100	100	90.0474	84.8341	81.0427	79.6209
		100	103.62	101.81	105.882	100.905	90.0452	84.6154	81.448	77.8281	77.8281
		100	99.0654	98.5981	98.1308	92.5234	92.0561	86.9159	83.1776	79.9065	77.1028
		100	102.273	100.909	101.364	100.454	100.454	92.7273	86.3636	79.5455	76.3636
		100	101.887	101.415	100.472	98.5849	97.6415	91.0377	87.2642	81.6038	77.3585
		100	101.923	101.923	100.481	99.5192	99.0385	92.3077	88.4615	82.6923	80.2885
		100	101.878	100.939	98.5915	96.2441	96.7136	93.8967	90.1408	85.446	81.6901
		100	100.939	100.469	99.5305	95.7746	95.3052	89.6714	85.9155	82.1596	78.8732
		100	102.703	100.451	99.0991	97.7477	94.1441	87.8378	81.0811	78.8288	77.027
		100	99.0566	99.5283	99.0566	98.5849	91.9811	91.5094	85.3774	81.1321	76.8868
	WT-161-10mg/kg+DSS	100	99.1111	100	101.778	99.5556	99.1111	92.8889	86.2222	90.2222	93.3333
		100	100	99.5434	102.283	102.74	102.283	95.8904	96.8037	94.5205	93.6073
		100	100.943	96.2264	99.0566	98.5849	99.0566	94.8113	86.3208	84.434	83.9623
		100	96.2963	98.1481	99.537	98.1481	98.6111	98.1481	97.2222	88.4259	91.6667
		100	100.448	100.897	101.345	100.897	100	97.7578	95.9641	94.1704	88.7892
		100	100.457	100.913	101.826	101.37	100.457	97.7169	95.4338	93.6073	92.6941
		100	99.5215	99.0431	98.0861	97.6077	95.6938	93.3014	92.3445	89.9522	86.1244
		100	99.5495	99.0991	97.2973	96.8468	95.4955	90.5405	88.2883	89.1892	82.4324
		100	100.441	100	98.6784	99.1189	96.4758	90.7489	86.3436	84.141	80.6167
		100	99.5633	98.69	98.2533	97.3799	94.7598	91.2664	86.0262	84.2795	78.1659
		100	100.446	100.893	100	99.5536	97.7679	91.9643	87.0536	85.7143	81.25
		100	100	100.901	100.451	100	99.5495	96.3964	94.1441	91.8919	87.3874
	WT-161-20mg/kg+DSS	100	97.3903	93.1198	94.6619	95.6109	96.6785	96.5599	98.4579	98.9324	100.83
		100	93.5185	87.963	87.5	91.2037	92.5926	93.5185	95.8333	98.6111	100
		100	98.5577	93.75	98.0769	97.5962	100	98.5577	100.481	100.481	101.923
		100	98.0392	96.0784	96.0784	96.0784	97.0588	97.0588	98.5294	97.0588	100.98
		100	99.5349	94.8837	97.2093	97.6744	97.2093	97.2093	99.0698	99.5349	100.465
		100	98.1735	92.6941	93.6073	94.0639	95.4338	95.4338	97.2603	97.2603	98.1735
		100	99.5475	99.095	99.095	99.5475	99.095	99.5475	100.452	101.357	101.81
		100	98.1735	97.7169	98.1735	100.913	101.826	102.283	100	100.913	97.7169
		100	98.1567	96.7742	99.0783	102.304	102.304	103.226	103.226	103.687	103.687
		100	98.2063	95.0673	95.9641	98.2063	97.7578	98.6547	100.448	101.345	102.242
		100	98.1481	97.2222	98.6111	100.926	101.389	102.315	104.167	101.852	102.778
		100	97.7169	95.8904	97.2603	94.9772	95.4338	94.5205	95.4338	95.4338	97.7169
	Fig 1B
		DAI
		day1	day2	day3	day4	day5	day6	day7	day8	day9	day10
	DMSO+H2O	0	0	0	1	1	0	0	0	1	0
		0	1	0	0	0	1	0	1	0	1
		0	0	1	0	1	0	1	0	0	0
		0	0	0	0	0	0	0	0	0	0
		0	0	0	0	0	0	0	0	0	0
	DMSO+DSS	0	2	2	3	6	8	8	11	12	12
		0	1	5	6	5	7	9	9	11	12
		0	1	4	2	7	7	10	12	12	12
		0	2	3	6	7	9	12	12	12	12
		0	1	4	5	8	9	8	9	12	12
		0	1	5	6	7	9	9	11	11	12
		0	2	5	6	7	9	10	11	11	12
		0	2	5	7	8	9	10	11	12	12
		0	1	4	7	9	10	11	12	11	12
		0	1	5	6	7	8	9	11	11	12
		0	1	4	5	7	8	9	9	11	12
		0	2	5	6	7	9	10	10	12	12
	WT-161-10mg/kg+DSS	0	2	2	4	7	7	9	8	10	9
		0	1	1	1	2	6	8	8	10	9
		0	2	1	2	2	5	9	11	12	11
		0	4	2	2	5	8	8	9	10	9
		0	1	1	3	4	4	7	7	8	8
		0	2	2	2	3	5	5	8	9	9
		0	3	1	2	3	4	6	8	9	10
		0	2	1	1	4	4	6	9	10	9
		0	1	2	1	3	3	6	8	11	11
		0	1	2	2	2	3	5	8	12	10
		0	2	2	3	2	2	6	9	12	10
		0	3	1	1	1	3	5	8	10	9
	WT-161-20mg/kg+DSS	0	3	3	6	4	4	5	7	6	6
		0	2	2	3	2	6	5	4	7	7
		0	3	5	2	2	3	4	6	7	7
		0	2	6	3	3	4	3	2	7	7
		0	2	2	4	3	5	5	6	8	7
		0	1	3	5	2	6	5	6	7	8
		0	2	4	5	3	5	6	7	8	6
		0	3	5	5	4	4	5	5	7	7
		0	2	3	5	5	5	6	6	6	8
		0	1	2	5	5	6	6	7	7	7
		0	2	3	5	6	6	5	6	8	6
		0	2	2	6	4	5	6	7	8	6
	Fig 1D
		Colon length (cm)
	DMSO+H2O	8.6	8.7	8.9	8.5	8.9
	DMSO+DSS	4.5	5.7	6.8	6.3	4.7	5.2	4.8	6.1	5.4	4.9	5.3	6.1
	WT-161-10mg/kg+DSS	5.9	5.4	7.1	7.1	6.8	7.4	7.5	6.9	6.7	7.3	6.6	7.2
	WT-161-20mg/kg+DSS	6.8	8	6.9	7.3	7.5	8.1	7.6	7.9	7.5	6.5	6.6	7.4
	Fig 1F
		Histology Score
	DMSO+H2O	0	0	0	0	0
	DMSO+DSS	8	8	7	8	8	7	7	8	8	7	7	7
	WT-161-10mg/kg+DSS	5	7	6	5	7	5	6	7	5	5	5	6
	WT-161-20mg/kg+DSS	3	4	4	3	5	3	5	5	3	3	3	4

## Sheet: Fig 2
Supporting material of figure 2
	Fig 2A
		IL-1β Release (pg/mg)
	DMSO+H2O	1.09	1.03	0.98
	DMSO+DSS	5.32	4.74	5.87	6.74	8.5	6.43	5.78
	WT-161-10mg/kg+DSS	2.8	2.1	1.97	2.64	2.32	4.64	3.59
	WT-161-20mg/kg+DSS	1.43	1.96	2.38	1.05	1.53	2.43	2.54
	Fig 2B
		IL-6 Release (pg/mg)
	DMSO+H2O	1.3	1.43	1.52
	DMSO+DSS	73.24	69.32	51.32	43.82	64.28	33.38	48.21
	WT-161-10mg/kg+DSS	32.87	44.65	35.31	27.21	38.54	29.4	31.46
	WT-161-20mg/kg+DSS	15.32	27.45	21.54	14.53	13.76	32.56	24.89
	Fig 2C
		IL-1β Release (*10^2 pg/ml)
	MOCK	3.2	2.5	2.2
	LPS	5.6	4.6	6.5
	LPS+DSS	243.65	176.43	208.74
	LPS+DSS+WT-161	64.21	42.74	51.39
	Fig 2D
		IL-6 Release (*10^2 pg/ml)
	MOCK	5.6	7.5	6.5
	LPS	456.65	513.23	487.54
	LPS+DSS	1645.32	1874.27	1831.96
	LPS+DSS+WT-161	74.98	63.56	71.45

## Sheet: Fig 3
Supporting material of figure 3
	Fig 3A
		IL-1β Release (*10^3 pg/ml)
		DMSO			WT-161-5
	MOCK	31.765	24.986	41.547	35.785	47.654	53.721
	LPS+Nigericin	2876.24	2764.1	2854.91	1187.09	1097.09	1190.41
	LPS+ATP	659.563	600.401	630.395	313.263	290.545	297.522
	LPS+MSU	570.659	620.11	610.295	270.637	260.886	255.807
	Fig 3B						Fig 3C	Expression Relative to β-actin
									MOCK			WT-161 (0μM)			WT-161 (1μM)			WT-161 (3μM)			WT-161 (5μM)
								P10	0.0139898	0.0269614	0.0172902	1.2586	1.10718	1.03896	1.30703	1.21412	1.15944	0.465113	0.444066	0.409856	0.125752	0.109177	0.0872024
								P17	0.0156067	0.0124241	0.026897	1.22795	1.1224	1.02933	1.32564	1.20785	1.15721	0.444643	0.397936	0.383985	0.12677	0.105837	0.0978966
								β-actin	1	1	1	1	1	1	1	1	1	1	1	1	1	1	1
	Fig 3D						Fig 3E	Expression Relative to β-actin
									DMSO			WT-161（5μM）			LN+DMSO			LN+WT-161（5μM）
								Polymers	0.203828	0.304534	0.442255	0.0272465	0.0231345	0.0507398	0.978681	1.42793	1.57411	0.423944	0.535563	0.5517
								Dimers	0.146272	0.152038	0.139994	0.0137971	0.0132827	0.0214601	0.628302	0.635743	0.754329	0.657107	1.01272	0.924631
								Monomer	0.222902	0.350449	0.283379	0.0146367	0.0223784	0.027071	0.718837	0.828888	0.728991	0.52397	0.656981	0.670619
								ASC	0.864645	0.896579	0.900171	0.717288	0.718144	0.73382	0.678825	0.672558	0.724887	0.630928	0.700628	0.747124
								β-actin	1	1	1	1	1	1	1	1	1	1	1	1
								LN: LPS+Nigericin
							Fig 3G	Percentage of Cells with ASC specks
									DMSO			WT-161
								ctrl	0	0	0	0	0	0
								LPS+ATP	14.29	16.13	20.93	8.33	12.5	11.11
								LPS+Nigericin	42.11	50	41.67	9.09	8.33	11.54

## Sheet: Fig 4
Supporting material of figure 4
	Fig 4A
		NLRP3 mRNA Relative expression
		DMSO			WT-161
	LPS-0h	1	0.7	1.4	0.5	0.2	0.8
	LPS-2h	92.4	93.1	132.5	46.5	43.1	61.8
	LPS-4h	54.9	56.1	61.8	23.1	12.9	23.4
	LPS-6h	31.6	33.4	40.8	19.2	10.3	17.8
	Fig 4B
		ASC mRNA Relative expression
		DMSO			WT-161
	LPS-0h	1	0.9	1.1	1.2	1.1	0.98
	LPS-2h	0.75	0.69	0.66	0.72	0.72	0.73
	LPS-4h	0.64	0.54	0.59	0.7	0.6	0.62
	LPS-6h	0.52	0.53	0.5	0.63	0.53	0.6
	Fig 4C
		CASPASE1 mRNA Relative expression
		DMSO			WT-161
	LPS-0h	1	0.98	0.95	0.9	1.1	0.93
	LPS-2h	0.93	0.92	0.85	0.84	0.83	0.92
	LPS-4h	0.86	0.87	0.75	0.91	0.75	0.82
	LPS-6h	0.82	0.84	0.73	0.74	0.73	0.63
	Fig 4D							Fig 4E	Expression Relative to β-actin
										LPS-0h+DMSO			LPS-2h+DMSO			LPS-4h+DMSO			LPS-8h+DMSO			LPS-0h+WT-161			LPS-2h+WT-161			LPS-4h+WT-161			LPS-8h+WT-161
									p-p65	0.156758	0.154676	0.140501	0.589726	0.60589	0.526965	0.692537	0.741211	0.663561	0.839228	0.924475	0.807012	0.183354	0.218959	0.185429	0.42636	0.449834	0.398611	0.413097	0.497214	0.464725	0.441478	0.477764	0.45477
									p65	0.884238	0.799652	0.740339	0.978007	0.850038	0.749573	1.00226	0.879039	0.79876	1.02106	0.925834	0.80553	1.0653	0.957098	0.861665	1.00229	0.872916	0.820153	0.922978	0.941588	0.917721	0.906751	0.808363	0.813978
									NLRP3	0.00767364	0.00720331	0.0107924	0.629897	0.538339	0.48504	0.82976	0.747468	0.685276	0.888742	0.884744	0.722985	0.0119307	0.0111635	0.0123879	0.344107	0.348688	0.293764	0.457007	0.531899	0.520482	0.487218	0.516388	0.518885
									ASC	0.740719	0.712111	0.63797	0.903972	0.847104	0.680638	0.945553	0.859281	0.703215	0.81031	0.741352	0.611084	1.0451	1.05268	0.894578	1.09163	1.0507	0.947036	0.761019	0.8364	0.761291	0.655535	0.687096	0.65457
									pro-casp1	1.08252	1.05007	0.96379	1.15599	1.09785	0.965434	1.23182	1.1866	1.06626	1.31286	1.27711	1.09207	1.26341	1.25414	1.09839	1.22528	1.17556	1.08961	1.12698	1.25749	1.23131	1.05293	1.08794	1.0673
									β-actin	1	1	1	1	1	1	1	1	1	1	1	1	1	1	1	1	1	1	1	1	1	1	1	1
								Fig 4F	P-P65/P65
										DMSO			WT-161(5μM)
									LPS-0h	0.17728	0.193429	0.18978	0.172115	0.228774	0.215199
									LPS-2h	0.602987	0.71278	0.70302	0.425384	0.515323	0.486021
									LPS-4h	0.690975	0.843206	0.830739	0.447569	0.528059	0.506391
									LPS-8h	0.82192	0.998531	1.00184	0.486878	0.591026	0.5587
Fig 4G									Fig 4H	Expression Relative to β-actin
											WT-161-0mg/Kg+H2O			WT-161-0mg/Kg+DSS			WT-161-10mg/Kg+DSS			WT-161-20mg/Kg+DSS
										NLRP3	0.0410673	0.0446265	0.04385	0.691722	0.734631	0.706291	0.527758	0.582287	0.561878	0.234536	0.249196	0.24956
										ASC	0.725106	0.749877	0.755902	0.584492	0.623583	0.607327	0.670251	0.715392	0.731805	0.546386	0.594159	0.620917
										caspase-1	0.553029	0.582202	0.792375	0.65296	0.677613	0.724314	0.721884	0.536568	0.705975	0.633225	0.590485	0.721308
										β-actin	1	1	1	1	1	1	1	1	1	1	1	1
